# Supplementary material for: A gain-of-function mutation in ATP6V0A4 drives primary distal renal tubular alkalosis with enhanced V-ATPase activity
Source: J Clin Invest. 2025 Apr 29;135(13):e188807. doi: 10.1172/JCI188807 (PMC12208546; doi:10.1172/JCI188807)
Supplement: Supporting data values [file jci-135-188807-s246.xlsx]

## Sheet: Figure 2G
Proband	MCN	IgAN	FSGS
1.04388	0.734966	0.84222	0.648907
1.0308	0.853549	0.853863	0.77827
1.01761	0.839346	0.846519	0.785627
1.00019	0.761519	0.86693	0.767869
0.959288	0.849394	0.73626	0.689454
0.948233	0.887119	0.694119	0.670651

## Sheet: Figure 2H
Proband	MCN	IgAN	FSGS
1.16193	0.568603	0.457355	0.25958
0.939431	0.506799	0.537701	0.346106
1.00124	0.451174	0.383189	0.414091
0.828183	0.401731	0.618047	0.482077
1.06922	0.747837	0.562423	0.203956

## Sheet: Figure 3C
293T			M1
WT	V512L		WT	V512L
0.990824	1.5601		0.86639	1.55106
0.996183	1.6334		0.914082	1.68266
1.03014	1.84425		1.01471	1.53453
0.99352	1.5629		1.01704	1.4809
0.946324	1.63651		1.04249	1.69077
1.04301	1.8362		1.14528	1.46124

## Sheet: Figure 3D
ATP6V0A4 mRNA level
293T			M1
WT	V512L		WT	V512L
1.00372	1.08511		0.939	1.096
1.06962	1.0523		1	0.876
1.02081	0.984834		0.961	0.812
1.02532	0.89889		1.16	1.116
0.925721	1.23863		0.992	1.021
0.964508	1.03727		0.91	0.992
1.05906	1.09524		1.011	1.212
0.934961	1.11233		1.105	0.91

## Sheet: Figure 3F
cell ATP6V0A4 intensity
WT	V512L
1.0216	1.49325
0.966122	1.66162
0.911938	1.60773
0.812517	1.35933
1.12182	1.40785
1.16601	1.71834

## Sheet: Figure 3H
ATP6V0A4 CHX chase assay
	WT	repeat	repeat	V512L	repeat	repeat
0h	1	1	1	1	1	1
2h	0.734312	0.7031	0.7423	0.99907	0.9721	0.9512
4h	0.49478	0.4821	0.5223	0.90492	0.9121	0.8712
6h	0.475993	0.4521	0.5021	0.871731	0.8823	0.8521
12h	0.261251	0.2532	0.2721	0.803768	0.7821	0.7721
24h	0.254111	0.2448	0.2531	0.547468	0.5221	0.5021

## Sheet: Figure 3I
V-ATPase activity
time(min)	Vehicle	repeat	repeat	V512L	repeat	repeat	WT	repeat	repeat
0	0	0	0	0	0	0	0	0	0
2	-0.046	-0.048	-0.05	-0.222	-0.232	-0.248	-0.166	-0.156	-0.166
4	-0.016	-0.0173	-0.017	-0.323	-0.333	-0.343	-0.2432	-0.24	-0.238
6	-0.007	-0.0123	-0.0159	-0.425	-0.438	-0.45	-0.3	-0.291	-0.289
8	-0.002	-0.013	-0.0026	-0.523	-0.503	-0.533	-0.357	-0.33	-0.349
10	-0.007	-0.007	-0.007	-0.628	-0.63	-0.608	-0.3942	-0.377	-0.389
12	-0.018	-0.018	-0.018	-0.705	-0.685	-0.715	-0.409	-0.419	-0.429
14	-0.029	-0.032	-0.027	-0.773	-0.763	-0.793	-0.438	-0.458	-0.454
16	-0.003	-0.003	-0.003	-0.838	-0.818	-0.845	-0.459	-0.478	-0.46
18	-0.017	-0.017	-0.017	-0.889	-0.859	-0.879	-0.479	-0.501	-0.484
20	-0.013	-0.013	-0.013	-0.904	-0.928	-0.914	-0.49	-0.5156	-0.4921

## Sheet: Figure 3J
H/K-ATPase activity
time(min)	Vehicle	repeat	repeat	V512L	repeat	repeat	WT	repeat	repeat
0	0	0	0	0	0	0	0	0	0
2	-0.0076	-0.0076	-0.0076	-0.1718	-0.1618	-0.1518	-0.0866	-0.0766	-0.089
4	-0.0085	-0.0085	-0.0085	-0.2282	-0.2382	-0.2432	-0.1195	-0.125	-0.115
6	-0.0085	-0.0085	-0.0085	-0.2762	-0.2962	-0.2662	-0.1437	-0.1337	-0.1537
8	-0.0094	-0.0094	-0.0094	-0.3217	-0.3117	-0.3417	-0.1705	-0.1805	-0.1855
10	-0.0097	-0.0097	-0.0097	-0.3769	-0.3669	-0.3869	-0.2026	-0.2126	-0.207
12	-0.01	-0.01	-0.01	-0.415	-0.425	-0.445	-0.2264	-0.2364	-0.22
14	-0.0103	-0.0103	-0.0103	-0.445	-0.455	-0.465	-0.2465	-0.2565	-0.2395
16	-0.0112	-0.0112	-0.0112	-0.4638	-0.4738	-0.4838	-0.2563	-0.2663	-0.2603
18	-0.0119	-0.0119	-0.0119	-0.4866	-0.4966	-0.5066	-0.2662	-0.2762	-0.2862
20	-0.0119	-0.0119	-0.0119	-0.4987	-0.5087	-0.5187	-0.2699	-0.2799	-0.2899

## Sheet: Figure 4D
lysosomal pH
WT	V512L	V512L+BaF
4.534	3.042	5.734
4.573	2.945	5.773
4.721	2.76	5.921
5.031	2.867	5.81
5.123	2.67802	6.043
5.012	3.112	6.2
4.3212	3.12321	6.321
5.012	2.753	6.121

## Sheet: Figure 4H
DQ BSA fluorescence/cell
WT	V512L	V512L+BaF
0.988267	0.730974	0.913743
1.00959	0.66005	0.93556
0.913218	0.595472	0.965914
1.0517	0.700981	0.859557
1.06104	0.732782	0.981512
0.97621	0.637347	0.886554

[truncated: 21 more sheets: Figure 4I, Figure 4J, Figure 5E, Figure 5D, Figure 5K, Figure 7B, Figure 7C, Figure 7D, Figure 7E, Figure 7F, Figure 7H, Figure 7I, Figure 8A, Figure 8B, Figure S8A, Figure S8B, Figure S8C, Figure S8D, Figure S9B, Figure S9C …]
